# Supplementary material for: Aldosterone synthase inhibition: cardiorenal protection in animal disease models and translation of hormonal effects to human subjects
Source: J Transl Med. 2014 Dec 10;12:340. doi: 10.1186/s12967-014-0340-9 (PMC4301837; doi:10.1186/s12967-014-0340-9)
Supplement: Additional file 2: — Pharmacokinetic profile of LCI699 in rat and monkey in vivo models. Plasma concentration–time profiles for LCI699 after administration in (A) the angiotensin-II-stimulated rat model, (B) the adrenocorticotropic hormone (ACTH)-infusion rat model and (C) the ACTH-stimulated monkey model. Plasma concentrations of LCI699 after administration of the 5 μg/kg dose in monkeys were below the limit of detection. Values are means. Number of evaluable animals was n = 3 per dose group. [file 12967_2014_340_MOESM2_ESM.zip]

Archive with 1 entries (1 files):
- 12967_2014_340_MOESM2_ESM.eps
