# Supplementary material for: Aldosterone synthase inhibition: cardiorenal protection in animal disease models and translation of hormonal effects to human subjects
Source: J Transl Med. 2014 Dec 10;12:340. doi: 10.1186/s12967-014-0340-9 (PMC4301837; doi:10.1186/s12967-014-0340-9)
Supplement: Additional file 3: — Effect of LCI699 on Ang-II- and ACTH-stimulated levels of aldosterone and corticosterone in rats. (A) Mean plasma aldosterone concentrations in the Ang-II-infusion model, and (B) mean plasma aldosterone concentrations and (C) plasma corticosterone concentrations in the ACTH-infusion model after oral administration of LCI699. Ang II infusion (initial loading dose of 300 ng/kg then 100 ng/kg/min) was started 1 h before dosing with LCI699 (time 0 h) and continued until 8 h after dosing. ACTH infusion (initial loading dose of 100 ng/kg then 30 ng/kg/min) was started 1 h before dosing with LCI699 (vertical dotted line; time 0 h) and continued until 8 h after dosing. Values are means. Number of evaluable animals was n = 3 per dose group. [file 12967_2014_340_MOESM3_ESM.zip]

Archive with 1 entries (1 files):
- 12967_2014_340_MOESM3_ESM.eps
