# Supplementary material for: Aldosterone synthase inhibition: cardiorenal protection in animal disease models and translation of hormonal effects to human subjects
Source: J Transl Med. 2014 Dec 10;12:340. doi: 10.1186/s12967-014-0340-9 (PMC4301837; doi:10.1186/s12967-014-0340-9)
Supplement: Additional file 4: — Correlation of plasma aldosterone concentrations with cardiac weight, size and function and with renal function. Correlation of plasma aldosterone concentrations with (A) left ventricular (LV) fractional shortening (FS), (B) LV isovolumic relaxation time (IVRT) as a percentage of RR interval, (C) LV weight normalized to tibial length (LVW/TL), (D) LV myocardial cell size, (E) blood urea nitrogen (BUN) and (F) 24 h urinary albumin excretion (UAE). Each point represents an individual animal, and data are pooled across all dTG rats (controls and LCI699-treated). Measurements were taken at 7 weeks of age. R2 and corresponding P values are indicated in each panel. [file 12967_2014_340_MOESM4_ESM.zip]

Archive with 1 entries (1 files):
- 12967_2014_340_MOESM4_ESM.eps
