# Supplementary material for: Aldosterone synthase inhibition: cardiorenal protection in animal disease models and translation of hormonal effects to human subjects
Source: J Transl Med. 2014 Dec 10;12:340. doi: 10.1186/s12967-014-0340-9 (PMC4301837; doi:10.1186/s12967-014-0340-9)
Supplement: Additional file 5: — Pharmacokinetic profile of LCI699 following a single oral dose in humans. (A) Plasma concentration–time profile for LCI699 (mg dose of phosphate salt) on Day 1 following single-dose administration in healthy human volunteers. Values are mean ± SD. Number of evaluable subjects is presented in parentheses. Data presented come from the single-dose phase and first dose of the multiple-ascending dose phase; samples were taken only up to 48 h during this phase. (B) Dose-proportionality plot for LCI699. Values (on a logarithmic scale) are mean ± SD area under the plasma concentration–time curve from 0–24 h (AUC0–24h) on Day 1. [file 12967_2014_340_MOESM5_ESM.zip]

Archive with 1 entries (1 files):
- 12967_2014_340_MOESM5_ESM.eps
