# Supplementary material for: Aldosterone synthase inhibition: cardiorenal protection in animal disease models and translation of hormonal effects to human subjects
Source: J Transl Med. 2014 Dec 10;12:340. doi: 10.1186/s12967-014-0340-9 (PMC4301837; doi:10.1186/s12967-014-0340-9)
Supplement: Additional file 6: — Effect of LCI699 on plasma and urinary cortisol concentrations (human study, multiple-dose phase). (A) mean plasma cortisol concentrations and (B) percentage change in 24 hour urinary aldosterone from time-matched baseline on Day 1 following administration of LCI699 (0.5, 1 or 3 mg), eplerenone (100 mg) or placebo in healthy human volunteers. Values are mean ± SEM. Number of evaluable subjects for LCI699 0.5, 1, 3, 10 mg, eplerenone and placebo were (plasma) n = 12, 12, 12, 5, 10 and 11 respectively, and (urine) n = 12, 12, 12, 5, 10 and 11 respectively. [file 12967_2014_340_MOESM6_ESM.zip]

Archive with 1 entries (1 files):
- 12967_2014_340_MOESM6_ESM.eps
